# Supplementary material for: New Insights Into the Evolutionary History of Melatonin Receptors in Vertebrates, With Particular Focus on Teleosts
Source: Front Endocrinol (Lausanne). 2020 Sep 24;11:538196. doi: 10.3389/fendo.2020.538196 (PMC7541902; doi:10.3389/fendo.2020.538196)
Supplement: Supplementary Table 1 — References of melatonin-receptor sequences used for phylogenetic analysis. The table provides the species names, gene prediction/annotation, names, identifiers, and locus references. [file Table_1.XLSX]

## Sheet: Sheet 1 - Table S1
Taxa	Species name	Common name	Symbol	Chromosome	Locus name	Sequence accession number	GeneID	Comments		GenBank / Ensembl name	Gene prediction	Genome assembly
Echinodermata
	Strongylocentrotus purpuratus	sea urchin	mtnr-like	contig827	LOC115922951	NW_022145532.1	115922951			melatonin receptor type 1B-B-like		Spur_5.0 (GCF_000002235.5)
			mtnr-like	contig707	LOC115926037	NW_022145400.1	115926037			melatonin receptor type 1A-like	complement(join(6247..6975,10264..10551))
			mtnr-like	Sc12	LOC763684	NW_022145597.1	763684			melatonin receptor type 1C
			mtnr-like	Sc2	LOC100888281	NW_022145605.1	100888281			melatonin receptor type 1A	complement(11155929..11156837)
Hemichordate	Saccoglossus kowalevskii	Acorn worm	mtnr-like	Sc29458	LOC100377933	NW_003134392.1	100377933			melatonin receptor type 1C-like		Skow_1.1 (GCF_000003605.2)
			mtnr-like	Sc31919	LOC100372933	NW_003136840.1	100372933			melatonin receptor type 1B-B-like
			mtnr-like	Sc52412	LOC100377952	NW_003157232.1	100377952			melatonin receptor type 1B-B-like
			mtnr-like	Sc27944	LOC102802387	NW_003132885.1	102802387			G-protein coupled receptor 84-like
Cephalochordate
	Branchiostoma lanceolatum	Amphioxus	mtnr-like	Sc341	LOC7233830	FLLO01000016.1/NW_003101264.1	BRAFLDRAFT_138984				join(3462909..3463589,3463719..3464189)/complement(join(39479..39958,40088..40735))	Bl71nemr (FLLO00000000.1)
			mtnr-like	Sc261	LOC7223665	NW_003101344.1	BRAFLDRAFT_68845
			mtnr-like	Sc175	LOC7223792	NW_003101430.1	BRAFLDRAFT_69283
			mtnr-like	Sc38	LOC7230210	NW_003101535.1	BRAFLDRAFT_73899
			mtnr-like	Sc149	LOC7226609	NW_003101456.1	BRAFLDRAFT_66923
			mtnr-like	Sc341	LOC7233830	NW_003101264.1	BRAFLDRAFT_138984
Urochordate	Ciona intestinalis	vase tunicate	mtnr-like2	Chr4	LOC100185227	NC_020169.2	100185227					KH (GCF_000224145.3)
			mtnr-like1	Chr4	LOC100183396	NC_020169.2	100183396
			mtnr-like1	Chr11	LOC100178620	NC_020176.2	100178620
			mtnr-like2	Chr11	LOC100184942	NC_020176.2	100184942
			mtnr-like1	Sc16	LOC100182536	NW_004190338.2	100182536
			mtnr-like2	Sc16	LOC108950128	NW_004190338.2	108950128
Cyclostomata
	Lethenteron camtschaticum	Arctic lamprey	mtnr1-like	Sc2		gi|543413372|gb|KE993673.1|					complement(join(7900995..7901471,7909744..7910207,7922420..7922612))	assembly LetJap1.0 (APJL00000000.1)
	Petromyzon marinus	sea lamprey	mtnr1-like	Sc21		gb|PIZI01000021					join(1092798..1092969,1109434..1109897,1132770..1133246)	assembly Pmar_germline 1.0 (PIZI00000000.1)
Chondrichthyes
Chimaeriformes	Callorhinchus milii	Australian ghostshark	mtnr1a	Sc25	mtnr1a	NW_006890078.1	103178233			melatonin receptor 1A		Callorhinchus_milii-6.1.3 (GCF_000165045.1)
			mtnr1b	Sc4	LOC103185165	NW_006890057.1	103185165			melatonin receptor type 1B-like
			mtnr1c	Sc2	gpr50	NW_006890055.1	103178356			G protein-coupled receptor 50
			mtnr1d	Sc92	LOC103184134	NW_006890145.1	103184134			melatonin receptor type 1A-like
Elasmobranchii	Scyliorhinus torazame	cloudy catshark	mtnr1a	scf_scyto00003669		BFAA01003669.1					join(32881..33064,161575..162443)
			mtnr1b	scf_scyto00003477		BFAA01003477.1					join(270168..270357,284049..284899)
			mtnr1c	scf_scyto00019094 & scf_scyto00209844		BFAA01019094.1 & BFAA01209843.1		partial			Exon1 BFAA01019094.1(10381..10555) Exon2 BFAA01209843.1 complement(507..1190)	assembly Storazame_v1.0 (BFAA00000000.1)
			mtnr1d	scf_scyto00001156		BFAA01001156.1					complement(join(201453..202222,268063..268246))
Elasmobranchii	Chiloscyllium punctatum	bamboo shark	mtnr1a	scf_chipu00000040		BEZZ01000040.1					complement(join(353146..354014,414752..414935))	assembly Cpunctatum_v1.0 (BEZZ00000000.1)
			mtnr1b	scf_chipu00000010		BEZZ01000010.1					complement(join(2549081..2549928,2623603..2623792))
			mtnr1c	scf_chipu00000098		BEZZ01000098.1					complement(join(3583405..3584267,3734971..3735148))
			mtnr1d	scf_chipu00000004		BEZZ01000004.1					complement(join(2272490..2273259,2290530..2290713))
Osteichthyes
Sarocpterygii
Coelacanthiformes	Latimeria chalumnae	coelacanth	mtnr1a	Sc2049	LOC102366051	NW_005821059.1	102366051			melatonin receptor type 1A-like	complement(join(386457..387325,399416..399599))	LatCha1 (GCF_000225785.1)
			mtnr1b	Sc848	LOC102361192	NW_005819858.1	102361192			melatonin receptor type 1B
			mtnr1c	Sc109	LOC102356733	NW_005819119.1	102356733			melatonin receptor type 1B-like	join(1211877..1212078,1307748..1308631)
			mtnr1d	Sc24	LOC102351371	NW_005819034.1	102351371			melatonin receptor type 1A-like	complement(join(2285223..2285992,2299018..2299198))
Tetrapoda
Amphibia
Batrachia
Anura
Pipidae	Xenopus tropicalis	tropical clawed frog	mtnr1a	1	mtnr1a	NW_004668232.1/NC_030677	100488908			melatonin receptor 1A		Xenbase
			mtnr1b	2	mtnr1b	NC_030678	100493509			melatonin receptor 1B
			mtnr1c	8	mtnr1c	NC_030684.1	100485432			melatonin receptor type 1C		Xtropicalis_v7 (GCF_000004195.2)
			mtnr1d	3	LOC100486065	NC_030679.1	100486065			clone X2.0 melatonin receptor
Ranoidea	Nanorana parkeri	High Himalaya Frog	mtnr1a	Sc654	MTNR1A	NW_017306922.1	108792534			melatonin receptor 1A		ASM93562v1 (GCF_000935625.1)
			mtnr1b	Sc350	LOC108788772	NW_017306618.1	108788772			melatonin receptor type 1B
			mtnr1c	Sc93	LOC108783900	NW_017306361.1	108783900			melatonin receptor type 1C
			mtnr1d	Sc203	LOC108786306	NW_017306471.1	108786306			melatonin receptor type 1A-like
Caudata
Salamandroidea	Ambystoma mexicanum	axolotl	mtnr1a	Chr6Q						CM010938.1	Ex1 complement(951034151..951034334) Ex2 923383320..923383379
			mtnr1b	Chr7						CM010939.1	Ex1 complement(1756346024..1756346083) Ex2 1757682308..1757682787
			mtnr1d	Chr3Q						CM010932.1	complement(join(343193989..343194755,343282714..343282897))
Gymnophiona
	Geotrypetes seraphini	Gaboon caecilian	mtnr1a	Chr1						LR699146.1	complement(join(198629559..198630424,198648972..198649155))	(assembly aGeoSer1.1)
			mttnr1b	Chr6						LR699151.1	join(26832571..26832751,26866772..26867637)
Sauropsida
Lepidosauria
Squamata
Unidentata	Anolis carolinensis	green anole	mtnr1a	5	mtnr1a	NC_014780.1	100557231			melatonin receptor 1A		AnoCar2.0 (GCF_000090745.1)
			mtnr1b	3	mtnr1b	NC_014778.1	100560838			melatonin receptor 1B
			mtnr1c	chrUn0118	gpr50	NW_003338857.1	100564468			G protein-coupled receptor 50
			mtnr1d	2	LOC100553233	NC_014777.1	100553233			melatonin receptor type 1A-like
Unidentata	Pogona vitticeps	central bearded dragon	mtnr1a	contig35554	LOC110077907	NW_018150836	110077907			melatonin receptor type 1A	join(2573306..2573489,2651541..2652409)
			mtnr1b	contig5763	LOC110091096	NW_018151659.1	110091096			melatonin receptor type 1B		pvi1.1 (GCF_900067755.1)
			mtnr1c	contig4404	GPR50	NW_018150974.1	110082974			G protein-coupled receptor 50
			mtnr1d	contig545298	LOC110087969	NW_018151268.1	110087969			melatonin receptor type 1A-like	complement(join(488762..489540,498966..499149))
Gekkonidae	Gekko japonicus	Japanese Gekko	mtnr1a	Sc7016	LOC107115812	NW_015169996	107115812	partial		melatonin receptor type 1A-like		Gekko_japonicus_V1.1 (GCF_001447785.1)
			mtnr1b	Sc568	MTNR1B	NW_015169190	107114658			melatonin receptor 1B
			mtnr1c	Sc3545	LOC107115720	NW_015169890	107115720			melatonin receptor type 1C-like
			mtnr1d	Sc509	LOC107113891	NW_015168664	107113891			melatonin receptor type 1A-like
Sphenodontia
Sphenodontidae	Sphenodon punctatus	tuatara	mtnr1a	Sc721		QEPC01001717.1					complement(join(5144408..5145273,5346172..5346352))	(assembly ASM311381v1) QEPC00000000.1
			mtrn1b	Sc2272		QEPC01007499.1					complement(join(7387685..7388474,7465213..7465462))
			mtnr1c	Sc712		QEPC01011901.1					complement(join(12059138..12060000,12184334..12184511))
			mtnr1d	Sc796		QEPC01006805.1					complement(join(2161967..2162742,2166009..2166192))
Archelosauria
Testudines
Cheloniidae	Chelonia mydas	Green sea turtle	mtnr1a	Sc346	LOC102946412	NW_006638513.1	102946412			melatonin receptor type 1A-like		CheMyd_1.0 (GCF_000344595.1)
			mtnr1b	Sc958 + Sc146	LOC102947942	NW_006706038.1 + NW_006616302	102947942
			mtnr1c	Sc27	LOC102939727	NW_006630072.1	102939727			melatonin receptor type 1C-like
			mtnr1d	Sc3736 +Sc90	LOC102936054 +LOC102946668	NW_006641580.1 +NW_006700040.1	102936054 +102946668	partial		melatonin receptor type 1A-like	complement(join(2623726..2624510,2628600..2628783))
Cryptodira	Chrysemys picta	painted turtle	mtnr1a	Sc12	MTNR1A	NW_007281348.1	101942412			melatonin receptor 1A		Chrysemys_picta_bellii-3.0.3 (GCF_000241765.3)
			mtnr1b	Sc99	MTNR1B	NW_007281423.1	101931799			melatonin receptor 1B
			mtnr1c	Sc28	GPR50	NW_007281359.1	101953530			G protein-coupled receptor 50
			mtnr1d	8	LOC101936633	NC_024225.1	101936633			melatonin receptor type 1A-like
Archosauria
Crocodylia
Alligatoridae	Alligator mississippiensis	American alligator	mtnr1a	Un	MTNR1A	NW_017707947	102559614			melatonin receptor 1A
			mtnr1b	Un	LOC102567490	NW_017712303	102567490	partial		melatonin receptor type 1B	complement(join(504718..505586,560255..560369,560380..560550))	ASM28112v4 (GCF_000281125.3)
			mtnr1c	Un	GPR50	NW_017711293	109280200			G protein-coupled receptor 50
Crocodylidae	Crocodylus porosus	saltwater crocodile	mtnr1a	Un	MTNR1A	NW_017728948	109321857			melatonin receptor 1A		CroPor_comp1 (GCF_001723895.1)
			mtnr1b	Un	MTNR1B	NW_007281423	109305549	partial		melatonin receptor 1B
			mtnr1c	Un	GPR50	NW_017728924	109313736			G protein-coupled receptor 50
			mtnr1d	Un	LOC109309833	NW_017728914	109309833	partial		melatonin receptor type 1A-like	complement(join(33891947..33892335,33892661..33892841))
Aves
Palaeognathae
Tinamiformes	Tinamus guttatus	white-throated tinamou	mtnr1a	Sc2019	LOC104578319	JMFW02057447 & NW_010589510	104578319			melatonin receptor type 1A		ASM70537v2 (GCF_000705375.1)
			mtnr1b	Sc3493	LOC104567227	NW_010581017	104567227			melatonin receptor type 1B
			mtnr1c	Sc117	GPR50	NW_010587111	104575184	partial		G protein-coupled receptor 50
Galloanserae
Anseriformes	Anas platyrhynchos	mallard	mtnr1a	Sc4326 / 4	LOC101797746	NW_004680609 / NC_040049.1	101797746	partial		melatonin receptor type 1A		BGI_duck_1.0 (GCF_000355885.1)/ IASCAAS_PekingDuck_PBH1.5 (GCF_003850225.1)
			mtnr1b	Sc212 / 1	LOC101805311	NW_004676537 / NC_040046.1	101805311			melatonin receptor type 1B
			mtnr1c	Sc787 / Chr10	GPR50	NW_004677091 / NC_040055.1	101792576			G protein-coupled receptor 50
Galliformes
Perdicinae	Coturnix japonica	Japanese quail	mtnr1a	4	LOC107313687+ LOC107313685	NC_029519.1	107313687 + 107313685			melatonin receptor type 1A	complement(join(55461853..55462721,55508605..55508797))
			mtnr1b	1	MTNR1B	NC_029516.1	107308448			melatonin receptor 1B		Coturnix japonica 2.0 (GCF_001577835.1)
			mtnr1c	4	GPR50	NC_029519.1	107312949			G protein-coupled receptor 50
Galloanserae	Gallus gallus	chicken	mtnr1a	4	MTNR1A	NC_006091.4	396319			melatonin receptor 1A
			mtnr1b	1	MTNR1B	NC_006088.4	396338			melatonin receptor 1B
			mtnr1c	4	GPR50	NC_006091.4	396318			G protein-coupled receptor 50		Gallus_gallus-5.0 (GCF_000002315.4)
Neoaves
Strisores
Apodiformes	Chaetura pelagica	chimney swift	mtnr1a	Sc67	MTNR1A	NW_009954107.1	104393049			melatonin receptor 1A		ChaPel_1.0 (GCF_000747805.1)
			mtnr1b	Sc338	LOC104393148	NW_009954114.1	104393148			melatonin receptor type 1B
			mtnr1c	Sc344	LOC104388261	NW_009953098.1	104388261			melatonin receptor type 1C
Columbiformes	Columba livia	rock pigeon	mtnr1a	Sc58	LOC102097201 + LOC110357244	NW_004973226.1	102097201 +110357244			melatonin receptor type 1A		Cliv_1.0 (GCF_000337935.1)
			mtnr1b	Sc599	LOC102095424	NW_004973848.1	102095424			melatonin receptor type 1B
			mtrn1c	Sc620	GPR50	NW_004973773.1	102087541			G protein-coupled receptor 50
Spheniscidae
Aequorlitornithes	Aptenodytes forsteri	emperor penguin	mtnr1a	Sc65	MTNR1A	NW_008795127	103897380	partial		melatonin receptor 1A		ASM69914v1 (GCF_000699145.1)
			mtnr1b	Sc376	LOC103904761	NW_008796056	103904761			melatonin receptor type 1B
			mtnr1c	Sc143	GPR50	NW_008794951	103895707	partial		G protein-coupled receptor 50
			mtnr1d	Sc54	LOC103904555	NW_008796044	103904555			melatonin receptor type 1A-like
Aequorlitornithes	Pygoscelis adeliae	Adélie penguin	mtnr1a	Sc167	MTNR1A	NW_008825428.1	103922562			melatonin receptor 1A		ASM69910v1 (GCF_000699105.1)
			mtnr1b	Sc141	MTNR1B	NW_008824231	103926031			melatonin receptor 1B
			mtnr1c	Sc100	LOC103922827	NW_008824034	103922827	partial		melatonin receptor type 1C
			mtnr1d	Sc34	LOC103915813	NW_008824658	103915813			melatonin receptor type 1A-like
Opisthocomiformes	Opisthocomus hoazin	hoatzin	mtnr1a	Sc217	MTNR1A	NW_009902632	104334551	partial		melatonin receptor 1A		ASM69207v1 (GCF_000692075.1)
			mtnr1b	Sc1	MTNR1B	NW_009900707.1	104327642	partial		melatonin receptor 1B
			mtnr1c	Sc94	LOC104329544	NW_009901216.1	104329544	partial		melatonin receptor type 1C
			mtnr1d	Sc189	LOC104336783	NW_009903365	104336783	pseudogene		melatonin receptor type 1A-like
Inopinaves
Coraciimorphae
Trogonidae	Apaloderma vittatum	bar-tailed trogon	mtnr1a	Sc5156	MTNR1A	NW_009722174	104269477	partial		melatonin receptor 1A		ASM70340v1 (GCF_000703405.1)
			mtnr1b	Sc5457	LOC104276230	NW_009724399.1	104276230	partial		melatonin receptor type 1B
			mtnr1c	Sc6750	LOC104273893	NW_009694960	104273893	partial		melatonin receptor type 1C
Trochilidae	Calypte anna	Anna's hummingbird	mtnr1a	4A	MTNR1A	MUGM01000392/NW_007619480.1/NC_044248.1	103526818			melatonin receptor 1A		ASM69908v1 (GCF_000699085.1)
			mtnr1b	1	MTNR1B	MUGM01000144/NW_007621450.1/NC_044244.1	103534562			melatonin receptor 1B
			mtnr1c	4	GPR50	MUGM01000830/NW_007621604.1/NC_044247.1	103535201			G protein-coupled receptor 50
Passeriformes
Australaves	Zonotrichia albicollis	white-throated sparrow	mtnr1a	Sc16	MTNR1A (LOC106629248&LOC102065092)	NW_005081552.1	102065092,(106629248 + 102065092)			melatonin receptor type 1A		Zonotrichia_albicollis-1.0.1 (GCF_000385455.1)
			mtnr1b	Sc31	LOC102065760	NW_005081567.1	102065760			melatonin receptor type 1B
			mtnr1c	Sc21	GPR50	NW_005081557.1	102063887			G protein-coupled receptor 50
Australaves	Taeniopygia guttata	zebra finch	mtnr1a	4	MTNR1A	NC_011467.1	751586			melatonin receptor 1A		Taeniopygia_guttata-3.2.4 (GCF_000151805.1)
			mtnr1b	1	MTNR1B	NC_011462.1	751588			melatonin receptor 1B
			mtnr1c	4A	GPR50	NC_011468.1	751987	partial		G protein-coupled receptor 50
Mammalia
Therian
Primates	Homo sapiens	Homme	mtnr1a	4	MTNR1A	NC_000004.12	4543			melatonin receptor 1A		GRCh38.p13 (GCF_000001405.39)
			mtnr1b	11	MTNR1B	NC_000011.12	4544			melatonin receptor 1B
			gpr50	X	GPR50	NC_000023.12	9248			G protein-coupled receptor 50
Caprinae	Ovis aries	sheep	mtnr1a	26	MTNR1A	NC_019483.2	443022			melatonin receptor 1A		Oar_v4.0 (GCF_000298735.2)
			mtnr1b	21	MTNR1B	NC_019478.2	100174786			melatonin receptor 1B
			gpr50	X	GPR50	NC_019484.2	443023			G protein-coupled receptor 50
Muridae	Rattus norvegicus	Norway rat	mntr1a	16	Mtnr1a	NC_005115.4	114211			melatonin receptor 1A		Rnor_6.0 (GCF_000001895.5)
			mtnr1b	8	Mtnr1b	NC_005107.4	192646			melatonin receptor 1B
			gpr50	17	Gpr50	NC_005116.4	117097			G protein-coupled receptor 50
Marmota	Marmota marmota marmota	Alpine marmot	mtnr1a		Mtnr1a	NW_015351227	107142623			melatonin receptor 1A		marMar2.1 (GCF_001458135.1)
			mtnr1b		Mtnr1b	NW_015351235	107145941			melatonin receptor 1B
			mtnr1c		Gpr50	NW_015351260	107152588			G protein-coupled receptor 50
Metatherians
Didelphidae	Monodelphis domestica	gray short-tailed opossum	mtnr1a	5	MTNR1A	NC_008805.1	100013898			melatonin receptor 1A		MonDom5 (GCF_000002295.2)
			mtnr1b	4	MTNR1B	NC_008804.1	100015466			melatonin receptor 1B
			gpr50	X	GPR50	NC_008809.1	100025945			G protein-coupled receptor 50
Dasyuridae	Sarcophilus harrisii	Tasmanian devil	mtnr1a	6	MTNR1A	NW_003847205.1	100919454			melatonin receptor 1A		Devil_ref v7.0 (GCF_000189315.1)
			mtnr1b	3	MTNR1B	NW_003831691.1	100927155			melatonin receptor 1B
			grp50	X	GPR50	NW_003849609.1	100913368			G protein-coupled receptor 50
Monotreme	Ornithorhynchus anatinus	platypus	mtnr1a	12	LOC100089825	NW_001770642/NC_041739.1	100089825			melatonin receptor type 1A-like
			mtnr1b	20	MTNR1B	NW_001794203 / NC_041747.1	100082062	FS early codon stop		melatonin receptor 1B		Ornithorhynchus_anatinus-5.0.1 (GCF_000002275.2)/mOrnAna1.p.v1 (GCF_004115215.1)
			mtnr1c	6	GPR50	NC_009099.1/NC_041733.1 (	100082251			G protein-coupled receptor 50
Actinopterygii
Polypteriformes	Erpetoichthys calabaricus	reedfish	mtnr1a	Chr5	mtnr1a	NC_041398.1	114652663			melatonin receptor 1A		fErpCal1.1 (GCF_900747795.1)
			mtnr1b	Chr4	mtnr1b	NC_041397.1	114651222			melatonin receptor 1B
			mtnr1c	Chr11	LOC114661317	NC_041404.1	114661317			melatonin receptor type 1A-like
			mtnr1d	ChrUn	LOC114644811	NW_021318073.1	114644811			melatonin receptor type 1B-like
Holostei	Lepisosteus oculatus	Spotted gar	mtnr1a			AAC_LOC100695312.1.1
			mtnr1b	LG3	mtnr1b	NC_023181.1	102696369			melatonin receptor 1B
			mtnr1c	LG7	LOC102688516	NC_023185.1	102688516			melatonin receptor type 1C-like
			mtnr1d	LG6	LOC102685528	NC_023184.1	102685528			melatonin receptor type 1A-like		LepOcu1 (GCF_000242695.1)
Teleostei
Elopomorpha	Anguilla japonica	Japanese eel	mtnr1aa	LG9		BEWY01000009_mtnr1a2					complement(join(3936349..3937207,3946158..3946344))	assembly Ajp_01 (BEWY00000000.1)
			mtnr1ab	LG2		BEWY01000002_mtnr1a1					join(6713106..6713289,6733424..6734292)
			mtnr1ba	LG11		BEWY01000011					join(14685028..14685220,14707964..14708832)
			mtnr1bb	SC185		BEWY01000204					complement(join(217072..217919,225410..225596))
			mtnr1ca	LG15		BEWY01000015					complement(join(30127119..30127984,30155564..30155762))
			mtnr1cb	LG8		BEWY01000008					join(15545151..15545349,15560695..15561560)
			mtnr1d	LG8		BEWY01000008					join(44452988..44453174,44463121..44463890)
Elopomorpha	Anguilla rostrata	American eel	mtnr1ab			gb|LTYT01009309|					join(5603..5786,22650..23518)	ASM160608v1
			mtnr1ba			gb|LTYT01004785|					complement(join(5849..6717,35860..36052))
			mtnr1bb			gb|LTYT01003051|					join(14061..14247,34031..34878)
			mtnr1ca			gb|LTYT01003042| (E1) + gb|LTYT01011591| (E2)					gb|LTYT01003042| (102991..103189) gb|LTYT01011591| complement(53130..53995)
			mtnr1cb			gb|LTYT01005259| (E2)					complement(53130..53995)
			mtnr1d			gb|LTYT01004590|					complement(join(59387..60156,72094..72280))
Osteoglossomopha	Arapaima gigas	pirarucu	mtnr1aa	Sc835		UFQX01000824.1					join(102693..102876,117173..118041)
			mtnr1ba	Sc175		UFQX01000232.1					complement(join(14224..15092,33574..33766))	Agigas_genome_assembly_all_mixed_samples (UFQX00000000.1)
			mtnr1bb	Sc38		UFQX01000179.1					complement(join(412931..413880,420750..420951))
			mtnr1cb	Sc1146		UFQX01001153.1&UFQX01000999.1					UFQX01001153.1(79337..79482) & UFQX01000999.1(21715..22580)
			mtnr1d	Sc251		UFQX01000242.1					complement(join(156908..157677,165617..165776))
Osteoglossomopha	Paramormyrops kingsleyae		mtnr1aa	Sc259	mtnr1a	NW_019713331.1				melatonin receptor 1A
			mtnr1ba	Sc111	LOC111860528	NW_019711689.1				melatonin receptor type 1B-B-like		PKINGS_0.1 (GCF_002872115.1)
			mtnr1cb	Sc39	LOC111859807	NW_019714786.1				melatonin receptor type 1C-like	join(2192080..2192278,2226580..2227445)
			mtnr1d	Sc56	LOC111836322	NW_019715743.1				melatonin receptor type 1A-like
Osteoglossomopha	Scleropages formosus	Asian arowana	mtnr1aa	Sc142 / Chr16	mtnr1a	NW_017371553.1	108924333			melatonin receptor 1A
			mtnr1ba	Sc3 / Chr10	mtnr1b	NW_017371723.1	108932295			melatonin receptor 1B		ASM162426v1 (GCF_001624265.1)
			mtnr1bb	Sc118 / Chr25	LOC108921469	NW_017371526.1	108921469	partial		melatonin receptor type 1B-like	_SforB-NC_041830.1_LOC108921469 CDS LOC108921469
			mtnr1ca	Sc25 / Chr14	LOC108931013	NW_017371669.1	108931013			melatonin receptor type 1C-like
			mtnr1cb	Sc1 / Chr13	LOC108928504	NW_017371477.1	108928504	pseudogene	Exon 2 - 1 fs in the Exon 2- early codon stop in the coding frame	melatonin receptor type 1C-like
			mtnr1d	Sc13 / Chr13	LOC108923012	NW_017371539.1	108923012			melatonin receptor type 1A-like
Clupeocephala
Clupeiformes
Denticipitoidei	Denticeps clupeoides	denticle herring	mtnr1aa	Chr4	LOC114788716	NC_041710.1	114788716	mtnrAA		melatonin receptor type 1A-A
			mtnr1ab	Chr18	mtnr1a	NC_041724.1	114767967	mtnra		melatonin receptor 1A
			mtnr1bb	Chr6	LOC114792819	NC_041712.1	114792819	mtnrbb		melatonin receptor type 1B-B		fDenClu1.1 (GCF_900700375.1)
			mtnr1c	Chr18	LOC114767787	NC_041724.1	114767787	mtnrCl		melatonin receptor type 1C-like
			mtnr1c	Chr6	LOC114791974	NC_041712.1	114791974	mtnr1C		melatonin receptor type 1C-like
			mtnr1d	Chr18	LOC114767993	NC_041724.1	114767993	mtnrAl		melatonin receptor type 1A-like
Clupeoidei	Clupea harengus	Atlantic herring	mtnr1aa	Sc64	LOC105906986	NW_012222665	105906986			melatonin receptor type 1A-A		ASM96633v1 (GCF_000966335.1)
			mtnr1ab	Sc417	LOC105901764	NW_012221429	105901764			melatonin receptor type 1A-A-like
			mtnr1ab	Sc417	LOC105901756	NW_012221429	105901756	partial Exon2 only		melatonin receptor type 1A-A-like
			mtnr1bb	Sc149	LOC105890457	NW_012219506.1	105890457			melatonin receptor type 1B-B
			mtnr1ca	Sc10	LOC105891971	NW_012217742	105891971	partial Exon2 only		melatonin receptor type 1C-like
			mtnr1ca	Sc10	LOC105891884	NW_012217742.1	105891884			melatonin receptor type 1B-like
			mtnr1cb	SC62	LOC105906247	NW_012222558	105906247			melatonin receptor type 1C-like
			mtnr1d	Sc62	LOC105906227	NW_012222558	105906227			melatonin receptor type 1A-like
Ostariophysi
Gymnotiformes	Electrophorus electricus	electric eel	mtnr1aa	Sc1222	LOC113567604	NW_020827159.1	113567604			melatonin receptor type 1A-A-like
			mtnr1ab	Sc212	mtnr1a	NW_020826135.1	113579231			melatonin receptor 1A		Ee_SOAP_WITH_SSPACE (GCF_003665695.1)
			mtnr1ba	Sc164	LOC113578725	NW_020826120.1	113578725			melatonin receptor type 1B-A
			mtnr1bb	Sc268	LOC113581678	NW_020826212.1	113581678			melatonin receptor type 1B-B
			mtnr1c	Sc862	LOC113590374	NW_020826779.1	113590374	PS		melatonin receptor type 1C-like
			mtnr1d	Sc81	LOC113573399	NW_020826010.1	113573399			melatonin receptor type 1A-like
Siluriformes	Ictalurus punctatus	channel catfish	mtnr1aa	29	LOC108260713	NC_030444.1	108260713			melatonin receptor type 1A-A-like
			mtnr1ab	8	mtnr1a	NC_030423.1	108268497			melatonin receptor 1A		IpCoco_1.2 (GCF_001660625.1)
			mtnr1ba	17	LOC108277522	NC_030432.1	108277522			melatonin receptor type 1B-A-like
			mtnr1bb	16	LOC108276622	NC_030431.1	108276622			melatonin receptor type 1B-B-like
			mtnr1ca	28	gpr50	NC_030443.1	108259906			G protein-coupled receptor 50
			mtnr1d	8	LOC108268840	NC_030423.1	108268840			melatonin receptor type 1A-like
Cypriniformes	Danio rerio	Zebrafish	mtnr1aa	1	mtnr1aa	NC_007112.7	30667			melatonin receptor 1A a
			mtnr1ab	14	mtnr1ab	NC_007125.7	565718			melatonin receptor 1A b
			mtnr1ba	15	mtnr1ba	NC_007126.7	30669			melatonin receptor type 1Ba
			mtnr1bb	10	mtnr1bb	NC_007121.7	30668			melatonin receptor 1Bb		GRCz11 (GCF_000002035.6)
			mtnr1ca	5	mtnr1c	NC_007116.7	30661			melatonin receptor 1C
			mtnr1d	14	mtnr1al	NC_007125.7	30660			melatonin receptor type 1A like
Cypriniformes	Carassius auratus	goldfish	mtnnr1aaα	26	LOC113044183	NC_039268.1	113044183			melatonin receptor type 1A-A		ASM336829v1 (GCF_003368295.1)
			mtnr1aaβ	1	mtnr1aa	NC_039243.1	113107234			melatonin receptor 1A a
			mtnr1aaβ	scaf_tig00214183_4049273_7079891	LOC113091363	NW_020527547.1	113091363			melatonin receptor type 1B-like
			mtnr1abα	39	mtnr1ab	NC_039281.1	113057919			melatonin receptor 1A b
			mtnr1abα	scaf_tig00032093	LOC113080818	NW_020525975.1	113080818			melatonin receptor type 1A-A-like
			mtnr1abβ	14	LOC113114199	NC_039256.1	113114199			melatonin receptor type 1A-A-like
			mtnr1baα	scaf_tig00215937	LOC113096462	NW_020528317.1	113096462			melatonin receptor type 1B-A
			mtnr1baβ	scaf_tig00011260	LOC113073038	NW_020524185.1	113073038			melatonin receptor type 1B-A-like
			mtnr1baβ	40	LOC113058725	NC_039282.1	113058725			melatonin receptor type 1B-A-like
			mtnr1bbα	scaf_tig00007802	LOC113071669	NW_020523879.1	113071669			melatonin receptor type 1B-B-like
			mtnr1bbα	scaf_tig00215709	LOC113095390	NW_020528206.1	113095390			melatonin receptor type 1B-B-like
			mtnr1bbβ	10	mtnr1bb	NC_039252.1	113109867			melatonin receptor 1Bb
			mtnr1bbβ	scaf_tig00016249	LOC113075020	NW_020524653.1	113075020			melatonin receptor type 1B-B
			mtnr1bbβ Exon2	scaf_tig00214437	LOC113092080	NW_020527659.1	113092080			melatonin receptor type 1B-B pseudogene
			mtnr1bbβ PS	10	LOC113109473	NC_039252.1	113109473			melatonin receptor type 1B-B-like
			mtnr1caα/MEL1c/	30	mtnr1c	NC_039272.1	113048834			melatonin receptor 1C
			mtnr1dα	14	mtnr1al	NC_039256.1	113114534			melatonin receptor type 1A like
			mtnr1dβ	39	LOC113057818	NC_039281.1	113057818			melatonin receptor type 1A-like
Characiformes	Astyanax mexicanus	Mexican tetra	mtnr1aa	21	LOC103031479	NC_035917.1	103031479			melatonin receptor type 1A-A
			mtnr1ab	24	mtnr1a	NC_035920.1	103035938	partial		melatonin receptor 1A
			mtnr1ba	1	LOC103038796	NC_035897.1	103038796			melatonin receptor type 1B-A-like
			mtnr1bb	20	LOC103030874	NC_035916.1	103030874			melatonin receptor type 1B-B		Astyanax_mexicanus-2.0 (GCF_000372685.2)
			mtnr1ca	3	LOC103024280	NC_035899.1	103024280			melatonin receptor type 1C-like
			mtnr1d	24	LOC103028222	NC_035920.1	103028222			melatonin receptor type 1A-like
Characiformes	Pygocentrus nattereri	red-bellied piranha	mtnr1aa	Sc938	LOC108412312	NW_016244693.1 /MAUM01036217.1	108412312			melatonin receptor type 1A-A
			mtnr1ab	Sc97	mtnr1a	NW_016243852.1	108431134			melatonin receptor 1A		Pygocentrus_nattereri-1.0.2 (GCF_001682695.1)
			mtnr1ba	Sc1266	LOC108413652	NW_016245021.1	108413652			melatonin receptor type 1B-A
			mtnr1bb	Sc18	LOC108423763	NW_016243773.1	108423763			melatonin receptor type 1B-B
			mtnr1ca	Sc443	LOC108442058	NW_016244198.1	108442058			melatonin receptor type 1C-like
			mtnr1cb	Sc214	LOC108436701	NW_016243969.1	108436701			melatonin receptor type 1C-like
			mtnr1d	Sc14	LOC108416567	NW_016243769.1	108416567			melatonin receptor type 1A-like
Esociformes	Esox lucius	Northern pike	mtnr1aa	LG25	LOC105022859	NC_025992.3	105022859			melatonin receptor type 1A-A
			mtnr1ab	LG04	mtnr1a	NC_025971.3	105026623			melatonin receptor type 1A-A		Eluc_V3 (GCF_000721915.3)
			mtnr1ba	LG01	mtnr1b	NC_025968.3	105026906			melatonin receptor 1B
			mtnr1bb	Sc1182/LG07	LOC105026650	NW_017859619.1	105026650			melatonin receptor type 1B-B-like
			mtnr1cd	LG04	LOC105026775	NC_025971.3	105026775			melatonin receptor type 1C
			mtnr1d	LG04	LOC105030033	NC_025971.3	105030033			melatonin receptor type 1A-like
Salmoniformes	Salmo salar	Atlantic salmon	mtnr1aaα	ssa08	LOC106609937	NC_027307.1	106609937			melatonin receptor type 1A-A-like
			mtnr1aaβ	ssa04	LOC106602557	NC_027303.1	106602557			melatonin receptor type 1A-A
			mtnr1ab	ssa09	mtnr1a	NC_027308.1	106612027			melatonin receptor 1A		ICSASG_v2 (GCF_000233375.1)
			mtnr1baα	ssa09	LOC106613152	NC_027308.1	106613152			melatonin receptor type 1B-B-like
			mtnr1baβ	ssa20	LOC106581214	NC_027319.1	106581214			melatonin receptor type 1B-like
			mtnr1caα	ssa04	LOC106603297	NC_027303.1	106603297	pseudogene		melatonin receptor type 1C-like
			mtnr1caβ	ssa13	LOC106568030	NC_027312.1	106568030	pseudogene		melatonin receptor type 1C-like
			mtnr1d	ssa09	LOC106612252	NC_027308.1	106612252			melatonin receptor type 1A-like
Salmoniformes	Salvelinus alpinus	Arctic char	mtnr1aaα	Sc691	LOC112068759	NW_019942596	112068759			melatonin receptor type 1A-A
			mtnr1aaβ	LG13	LOC111971279	NC_036853.1	111971279			melatonin receptor type 1A-A
			mtnr1ab	LG8	LOC111966987	NC_036848.1	111966987			melatonin receptor type 1A-A
			mtnr1baα	Sc895	LOC112069078	NW_019942638	112069078			melatonin receptor type 1B-B-like
			mtnr1baβ	LG22	LOC111982560	NC_036862.1	111982560			melatonin receptor type 1B-B-like		ASM291031v2 (GCF_002910315.2)
			mtnr1c	LG23	LOC111950188	NC_036863.1	111950188	pseudogene		melatonin receptor type 1C-like
			mtnr1d	Sc1073	LOC112069669	NW_019942716	112069669	pseudogene		melatonin receptor type 1A-like
			mtrn1c	LG20	LOC111979997	NC_036860.1	111979997			melatonin receptor type 1C-like
Salmoniformes	Oncorhynchus mykiss	rainbow trout	mtnr1aaα	19	LOC110497458	NC_035095.1	110497458			melatonin receptor type 1A-A
			mtnr1aaβ	10	LOC100135888	NC_035086.1	100135888			melatonin receptor Mel1a		Omyk_1.0 (GCF_002163495.1)
			mtnr1ab	25	LOC110504716	NC_035101.1	110504716			melatonin receptor type 1A-A-like
			mtnr1baβ	27	LOC110507985	NC_035103.1	110507985			melatonin receptor type 1B-like
			mtnr1ca	10	LOC110534920	NC_035086.1	110534920			melatonin receptor type 1C-like
			mtnr1ca	12	LOC110536829	NC_035088.1	110536829	pseudogene		melatonin receptor type 1C-like
			mtnr1d	25	LOC110504543	NC_035101.1	110504543			melatonin receptor type 1A-like
			mtnr1bab	24	LOC110504126	NC_035100.1	110504126			melatonin receptor type 1B-B-like
Salmoniformes	Oncorhynchus kisutch	Coho salmon	mtnr1aaα	LG7	LOC109894161	NC_034180.1	109894161			melatonin receptor type 1A-A
			mtnr1aaβ	LG12	LOC109901128	NC_034185.1	109901128			melatonin receptor type 1A-A-like
			mtnr1ab	LG15	mtnr1a	NC_034188.1	109904990			melatonin receptor 1A		Okis_V1 (GCF_002021735.1)
			mtnr1baα	LG18	LOC109909661	NC_034191.1	109909661			melatonin receptor type 1B-B-like
			mtnr1baβ	LG15	LOC109905854	NC_034188.1	109905854			melatonin receptor type 1B-B-like
			mtnr1cap	LG28	LOC109872681	NC_034201.1	109872681	pseudogene		melatonin receptor type 1C-like
			mtnr1d	LG15	LOC109905911	NC_034188.1	109905911			melatonin receptor type 1A-like
Acanthomorpha
Gadiformes	Gadus morhua	Atlantic cod	mtnr1a	LG3	GAMO_00013829-RA						join(17259402..17259582,17286213..17287084)	gadMor2
			mtnr1ba	LG16	GAMO_00009044-RA						join(8327950..8328160,8371810..8371928,8372068..8372817)
			mtnr1bb	LG7	GAMO_00006047-RA						join(14576444..14576636,14590175..14590293,14590677..14591021,14591533..14591973)
			mtnr1d	LG10	GAMO_00049934-RA						complement(join(22189320..22190089,22223204..22223453))
Percomorpha
Ovalentaria
Beloniformes	Oryzias latipes	Japanese medaka	mtnr1a	1	mtnr1a	NC_019859.2	101162342			melatonin receptor 1A
			mtnr1b	14	LOC101174522	NC_019872.2	101174522			melatonin receptor type 1B-B
			mtnr1c	10	LOC105357260	NC_019868.2	105357260			melatonin receptor type 1C-like		ASM223467v1 (GCF_002234675.1)
			mtnr1d	10	LOC101173872	NC_019868.2	101173872			melatonin receptor type 1A-like
Cyprinodontiformes	Poecilia reticulata	guppy	mtnr1a	LG1	mtnr1a	NC_024331.1	103461708			melatonin receptor 1A
			mtnr1b	LG14	LOC103475521	NC_024344.1	103475521			melatonin receptor type 1B-B-like		Guppy_female_1.0+MT (GCF_000633615.1)
			mtnr1c	LG10	gpr50	NC_024340.1	103471105			G protein-coupled receptor 50
			mtnr1d	LG10	LOC103471675	NC_024340.1	103471675			melatonin receptor type 1A-like
Pomacentridae	Stegastes partitus	Bicolor damselfish	mtnr1a	Sc256	mtnr1a	NW_007577987.1	103357495			melatonin receptor 1A		Stegastes_partitus-1.0.2 (GCF_000690725.1)
			mtnr1ba	Sc140	LOC103355263	NW_007577871.1	103355263			melatonin receptor type 1B-like	complement(join(680619..681368,698047..698165,724639..724828))
			mtnr1bb	Sc109	LOC103354484	NW_007577840.1	103354484			melatonin receptor type 1B-B-like
			mtnr1c	Sc230	gpr50	NW_007577961.1	103356971			G protein-coupled receptor 50
			mtnr1d	Sc45	LOC103375899	NW_007577776.1	103375899			melatonin receptor type 1A-like
Cichliformes	Oreochromis niloticus	Nile tilapia	mtnr1a	LG6	mtnr1a	NC_031971.2	100695312			melatonin receptor 1A		O_niloticus_UMD_NMBU (GCF_001858045.2)
			mtnr1b	LG10	LOC100701643	NC_031975.2	100701643			melatonin receptor type 1B-B
			mtnr1c	LG2	LOC100694598	NC_031966.2	100694598			melatonin receptor type 1B
			mtnr1d	LG2	LOC100692443	NC_031966.2	100692443			melatonin receptor type 1A
Carangaria
Pleuronectiformes	Cynoglossus semilaevis	tongue sole	mtnr1a	9	mtnr1a	NC_024315.1	103384331			melatonin receptor 1A		Cse_v1.0 (GCF_000523025.1)
			mtnr1ba	4	LOC103377716	NC_024310.1	103377716			melatonin receptor type 1B-B-like
			mtnr1bb	19	LOC103395389	NC_024325.1	103395389			melatonin receptor type 1B-B-like
			mtnr1bbp	Cont19008262	LOC103399454	NW_007588773.1	103399454	partial not integrated in the phylogeny		melatonin receptor type 1B-B-like
			mtnr1c	15	gpr50	NC_024321.1	103391117			G protein-coupled receptor 50
			mtnr1d	15	LOC103391067	NC_024321.1	103391067			melatonin receptor type 1A-like
Carangiformes	Seriola dumerili	greater amberjack	mtnr1a	Un	mtnr1a	NW_019174290.1	111216594			melatonin receptor 1A		Sdu_1.0 (GCF_002260705.1)
			mtnr1ba	Un	LOC111235144	NW_019174732.1	111235144			melatonin receptor type 1B-B-like
			mtnr1bb	Un	LOC111217111	NW_019174295.1	111217111			melatonin receptor type 1B-B-like
			mtnr1c	Un	LOC111226607	NW_019174416.1	111226607			melatonin receptor type 1C-like
			mtnr1d	Un	LOC111232507	NW_019174586.1	111232507			melatonin receptor type 1A-like
Centropomidae	Lates calcarifer	barramundi perch	mtnr1a	Sc4652	mtnr1a	NW_017366251.1	108901680			melatonin receptor 1A		ASM164080v1 (GCF_001640805.1)
			mtnr1ba	Sc28	LOC108900522	NW_017363841.1	108900522			melatonin receptor type 1B-B-like
			mtnr1bb	Unitig_2	LOC108893985	NW_017365383.1	108893985			melatonin receptor type 1B-B-like
			mtnr1c	Sc64	LOC108882866	NW_017363881.1	108882866			melatonin receptor type 1C-like
			mtnr1d	Sc62	LOC108882474	NW_017363879.1	108882474			melatonin receptor type 1A-like
Moronidae	Dicentrarchus labrax	European sea bass	mtnr1a	LG7		emb|HG916847|					join(23851121..23851304,23886007..23886875)	assembly seabass_V1.0 (CBXY000000000.1)
			mtnr1ba	UNCHR		emb|HG916851|					complement(9028744..9029493)
			mtnr1bb	LG14		emb|HG916831|					complement(join(15972412..15972834,15974203..15974547,15974644..15974762,16003931..16004138))
			mtnr1c	LG2		emb|HG916839|					complement(join(11445293..11446158,11456451..11456646))
			mtnr1d	LG2		emb|HG916839|					join(17929373..17929667,17946013..17946782)
Nothotheniodei	Notothenia coriiceps	yellowbelly rockcod	mtnr1a	Sc339	mtnr1a	NW_011333040.1	104946387			melatonin receptor 1A		NC01 (GCF_000735185.1)
			mtnr1ba	Sc17556	LOC104950449	NW_011350257.1	104950449	partial		melatonin receptor type 1B-like
			mtnr1bb	Sc19764	LOC104952262	NW_011352465.1	104952262			melatonin receptor type 1B-B-like
			mtnr1c	Sc30210	LOC104959294	NW_011362911.1	104959294			melatonin receptor type 1B-like
			mtnr1d	Sc8001	LOC104944366	NW_011340702.1	104944366			melatonin receptor type 1A-like
Gasterosteidae	Gasterosteus aculeatus	three-spined stickleback	mtnr1a	groupIX		AANH01003287		exon1 not found			Exon2 (16003..16871)
			mtnr1b	groupVII		AANH01000651					join(232983..233190,252218..252336,252421..252765,254101..254523)
			mtnr1c	groupIV		AANH01005932					complement(join(56305..57170,63221..63431))
			mtnr1d	groupIV		ENSGACG00000016828.1
Tetradontoidea	Takifugu niphobles	komon-damashi	mtnr1a			AB492763				melatonin receptor 1a 1.4
			mtnr1a			AB492764				melatonin receptor 1a 1.7
			mtnr1b			AB492765				melatonin receptor 1b
			mtnr1c			AB492766				melatonin receptor 1c
Siganidae	Siganus guttatus	goldlined spinefoot	mtnr1a			AY563021				melatonin receptor 1A
			mtnr1a			DQ768087				Mel1a
			mtnr1c			DQ768088				Mel1c
			mtnr1d			DQ522314				melatonin receptor 1B

## Sheet: coelacanth GPCR
Species name	Common name	Symbol	Chromosome	GeneID	Sequence accession number	GenBank name
Latimeria chalumnae	coelacanth	ADORA2Bl	Sc1930	102359808	NW_005820940	adenosine receptor A2b-like
Latimeria chalumnae	coelacanth	ADORA1B	Sc15	102365445	NW_005819025	adenosine A1 receptor b
Latimeria chalumnae	coelacanth	ADORA2B	Sc540	102353646	NW_005819550	adenosine A2b receptor [
Latimeria chalumnae	coelacanth	ADORA2Bl	Sc422	106703882	NW_005819432.1	adenosine receptor A2b-like
Latimeria chalumnae	coelacanth	ADORA3l	Sc15	102365876	NW_005819025.1	adenosine receptor A3-like
Latimeria chalumnae	coelacanth	ADRB1	Sc856	102359969	NW_005819866.1	adrenoceptor beta 1
Latimeria chalumnae	coelacanth	ADRB3	Sc605	102361981	NW_005819615.1	adrenoceptor beta 3
Latimeria chalumnae	coelacanth	LPAR4	Sc774	102353655	NW_005819784.1	lysophosphatidic acid receptor 4
Latimeria chalumnae	coelacanth	LPAR5	Sc1352	102346747	NW_005820362.1	lysophosphatidic acid receptor 5
Latimeria chalumnae	coelacanth	VAOPN	Sc963	102349202	NW_005819973.1	vertebrate ancient opsin-like
Latimeria chalumnae	coelacanth	OPN3	Sc335	102361968	NW_005819345.1	opsin 3
Latimeria chalumnae	coelacanth	OPN4A	Sc118	102345828	NW_005819128.1	opsin 4A
Latimeria chalumnae	coelacanth	OPN5	Sc383	102363768	NW_005819393.1	opsin 5
Latimeria chalumnae	coelacanth	OPN5l	Sc175	102351842	NW_005819185	opsin-5-like
Latimeria chalumnae	coelacanth	GPR21	Sc11	102345447	NW_005819021.1	G protein-coupled receptor 21
Latimeria chalumnae	coelacanth	GPR52	Sc300	102353638	NW_005819310.1	G protein-coupled receptor 52
Latimeria chalumnae	coelacanth	LPAR6	Sc90	102348722	NW_005819100.1	lysophosphatidic acid receptor 6-like
Latimeria chalumnae	coelacanth	LPAR3l	Sc6	102355524	NW_005819016.1	lysophosphatidic acid receptor 3-like
Latimeria chalumnae	coelacanth	LPAR6l	Sc2982	102363460	NW_005821992.1	lysophosphatidic acid receptor 6-like
Latimeria chalumnae	coelacanth	MC1R	Sc506	102365500	NW_005819516.1	melanocortin 1 receptor [
Latimeria chalumnae	coelacanth	MC3R	Sc71	102347599	NW_005819081.1 (	melanocortin 3 receptor
Latimeria chalumnae	coelacanth	MC4Rl	Sc7870	102355468	NW_005826880.1	melanocortin receptor 4-like
Latimeria chalumnae	coelacanth	MC5R	Sc316	102367047	NW_005819326.1	melanocortin 5 receptor
Latimeria chalumnae	coelacanth	OPN1SW2	Sc702	102357108	NW_005819712.1	opsin 1 (cone pigments), short-wave-sensitive 2 [
Latimeria chalumnae	coelacanth	OPN5	Sc114	102356388	NW_005819124.1	opsin-5-like
Latimeria chalumnae	coelacanth	OPN7A	Sc998	102349847	NW_005820008.1	opsin 7
Latimeria chalumnae	coelacanth	OPN1SW	Sc258	102347432	NW_005819268.1	blue-sensitive opsin
