# Supplementary material for: New Insights Into the Evolutionary History of Melatonin Receptors in Vertebrates, With Particular Focus on Teleosts
Source: Front Endocrinol (Lausanne). 2020 Sep 24;11:538196. doi: 10.3389/fendo.2020.538196 (PMC7541902; doi:10.3389/fendo.2020.538196)
Supplement: Supplementary Table 2 — References and location of the genes used for the melatonin-receptor synteny analysis. The tables list the neighboring genes of the melatonin receptors in human, platypus, chicken, lizard, frog, shark, spotted gar, eel, arowana, herring, zebrafish, pike, cod, and medaka genome assemblies. The data includes gene name, identifier, and location. The table pre-1R lists the neighboring genes in human and in pre-vertebrate genome reconstruction (29). [file Table_2.XLSX]

## Sheet: Data Fig 3 - Data Fig. 3
Data Fig 3
Species		Human (Homo sapiens)				Platypus (Ornithorhynchus anatinus)				Chicken (Gallus gallus)			Frog (Xenopus tropicalis)			Gar (Lepisosteus oculatus)				Ghost shark (Callorhinchus milii)
Genome assembly		GRCh38.p13 (GCF_000001405.39)				mOrnAna1.p.v1 (GCF_004115215.1)				GRCg6a (GCF_000002315.5)			Xenopus_tropicalis_v9.1 (GCF_000004195.3)			LepOcu1 (GCF_000242695.1)				Callorhinchus_milii-6.1.3 (GCF_000165045.1)
Gene symbol	Gene name		ID	Start on genome accession	End on genome accession		ID	Start on genome accession	End on genome accession	ID	Start on genome accession	End on genome accession	ID	Start on genome accession	End on genome accession		ID	Start on genome accession	End on genome accession	ID	Start on genome accession	End on genome accession	ID	Start on genome accession	End on genome accession	ID	Start on genome accession	End on genome accession		ID	Start on genome accession	End on genome accession
			mtnr1a
Sequence references			Chr 4	NC_000004.12		Other chromosome	Chr 12	NC_041739.1		Chr 4	NC_006091.5		Chr 1	NC_030677.1			LG4	NC_023182.1		Sc 25	NW_006890078.1		Sc 43	NW_006890096.1		Sc67	NW_006890120.1		other chromosome
fam193A	family with sequence similarity 193 member A		8603	2535388	2732575	Chr 4 NC_041750.1	100091554	134381076	134559148	422885	82487065	82560285	100495490	11918638	11967541		102696378	67211525	67240069										Sc138 103186313	103188157	354747	450834
tenm3	teneurin transmembrane protein 3		55714	124375903	125204381		100092740	2044636	3825747	422557	40053454	40364436	548929	36754456	36993242		102698543	69271581	69543513				103180209	59510	213886
pdgfc	platelet derived growth factor C		56034	156761611	156971394		100079757	17735802	17908469	395469	21202944	21319818	100494492	44313746	44463187		102688904	20994069	21099565							103182267	3836715	3900081
gria2	glutamate ionotropic receptor AMPA type subunit 2		2891	157220584	157370583		100079654	17456802	17561050	414894	21423354	21514470	100216082	44095413	44168792		102688092	20847160	20919274							103182265	3633481	3696853
glra3	glycine receptor alpha 3		8001	174642011	174829568		100074017	6659654	6772644	422568	43849173	43924336	100488938	38902868	38979321		102688771	67989949	68044879				103180221	3184041	3256498
irf2	interferon regulatory factor 2		3660	184382741	184474580		100089989	1732313	1753731	396115	39520116	39561584	493376	35630498	35659743		102690999	69956608	69987036										Sc175 NW_006890228.1	103187404	967516	1008533
mtnr1a	melatonin receptor 1a		4543	186532769	186555567		100089825	855026	863138	396319	61619295	61668372	present study	34428147	34549385		107077181 (pseugogene)	70542955	70554720	103178233	6887431	6892222
fat1	FAT atypical cadherin 1		2195	186587783	186726696		103169306	790255	849665	395168	61696924	61799312	100489070	34284026	34421887		102683584	70554873	70630104	103178197	6671564	6798666
			mtnr1b
Sequence references		Other chromosome	Chr 11	NC_000011.10		Other chromosome	Chr 20	NC_041747.1		Chr 1	NC_006088.5		Chr2	NC_030678.1		other chromosome	LG3	NC_023181.1		Sc 4	NW_006890057.1		Sc123	NW_006890176.1		Sc20	NW_006890073.1
tenm4	teneurin transmembrane protein 4		26011	78653283	79441019		114805838	29354719	29409783	395406	193208187	193804627	100124701	165872872	166016767		102695127	8631851	8855374	103184642	10889991	11200001
dlg2	discs large MAGUK scaffold protein 2		1740	83455009	85628535		100083272	28058949	28662057	419024	190535984	191534865	100170164	167704599	168295531		102687410	7526564	7800217	103184532	9029760	9466951
nox4	NADPH oxidase 4		50507	89324353	89589611		100081482	26797319	26880545	419012	189025655	189140212	101733537	164400977	164507844		102695643	11055736	11077515	103184334	7594772	7664347
fat3	FAT atypical cadherin 3		120114	92224636	92896473		100080605	25636996	26019813	395167	187668483	188084168	100493675	163077856	163219887		102696169	11233476	11435851	103184290	6761861	7136945
mtnr1b	melatonin receptor 1B		4544	92969623	92986241		100082062	25598328	25600981	396338	187524139	187544369	present study	162859891	162957936		102696369	11456894	11485471	103185165	6647369	6652573
pdgfd	platelet derived growth factor D		80310	103907186	104164299		100078558	20580073	20736823	418978	183232488	183372535	100492060	158024693	158142414		102694666	10496303	10546382				103185765	1251676	1316652
gria4	glutamate ionotropic receptor AMPA type subunit 4		2893	105609540	105982092		100078422	19857819	20102692	396137	182496376	182720301	100125052	157685372	157840900		102694201	10346540	10431464				103185766	1689065	1804456
glra2	glycine receptor alpha 2	Chr X NC_000023.11	2742	14529298	14731812	Chr15 NC_041742.1	100085035	23146649	23221421	772019	123760274	123887833	100494348	33260481	33372404	LG14 NC_023192.1	102683200	21412520	21451201							103157474	2648906	2730205
			mtnr1c
Sequence references			Chr X	NC_000023.11			Chr6	NC_041733.1		Chr 4	NC_006091.5		Chr 8	NC_030684.1			LG7	NC_023185.1		Sc 2	NW_006890055.1		Sc268	NW_006890321.1
dlg3	discs large MAGUK scaffold protein 3		1741	70444850	70505490		103167833	46804738	46851237	428706	2473155	2530926	100380042	23665377	23765963		102683453	46945535	47025281				103189361	138760	183578
nox1	NADPH oxidase 1		27035	100843324	100874345					422257	5145709	5150940	100495329	17483710	17499420		102698419	47723809	47746403	103177228	1851903	1870141
glra4	glycine receptor subunit alpha-4		441509	103707344	103728624		100083010	11354013	11433248	769706	2009696	2017636					102682437	47927715	47971081
gria3	glutamate ionotropic receptor AMPA type subunit 3		2892	123184243	123490915		100079680	36075784	36337038	396138	15743014	15884972	100127683	27356107	27533718		102684137	38690221	38824926	103178715	14961817	15059698
tenm1	teneurin transmembrane protein 1		10178	124375903	125204381		100093332	36851913	38863831	395668	15205742	15529114	100493796	27871534	28120375		102685397	39019312	39361428	103179494	14366145	14735504
mtnr1c	melatonin receptor type 1C		9248	151176584	151182855		100082251	29246657	29282585	396318	17605471	17631574	100485432	37025879	37106673		102688516	42005457	42079496	103178356	12784301	12825748
			mtnr1d / mtnr1al
Sequence references			Chr 5	NC_000005.10		Other chromosome	Chr X1	NC_041749.1		Chr 13	NC_006100.5		Chr 3	NC_030679.1			LG6	NC_023184.1		Sc 92	NW_006890145.1		Sc87	NW_006890140.1		Sc204	NW_006890257.1			Sc200	NW_006890253.1
irf1	interferon regulatory factor 1		3659	132481609	132490789		100077685	40662903	40672800	396384	17591208	17597351	448320	27005589	27013251		102694941	27350721	27357034				103183671	240261	253525
fat2	FAT atypical cadherin 2		2196	151504092	151594822		100077822	32967238	33065529	416266	13653527	13702002	100488325	11310075	11419796		102694414	34798744	34857143	103184135	1749509	1795181
mtnr1d / mtnr1al	melatonin receptor type 1A-like												100486065	11260892	11286434		102685528	34779583	34791307	103184134	1740946	1744575
glra1	glycine receptor alpha 1		2741	151822513	151924836		100077594	32652373	32756914	427637	13531484	13576241	100498379	4509009	4614315		102684263	34581412	34636226	103184176	1907602	1934230
gria1	glutamate receptor 1		2890	153490524	153813873		100075295	31451394	31680937	414893	13023849	13197587	100127569	3652728	3824358		102693889	23338191	23419685							103188209	126408	151963
tenm2	teneurin transmembrane protein 2		57451	166979066	168264159		100078406	22033670	23198711	373854	5569975	6177414	100486468	24505608	25213667		102695531	29941027	30355318	103184144	2701010	3208789
fam193B	family with sequence similarity 193 member B		54540	177519789	177554585	Chr X2 NC_041750.1	100090054	4280204	4302192	416216	10898941	10908106	100493608	36593072	36616469		102697943	36689141	36699007											103188157	838254	885942

## Sheet: Data Fig 4 - Data Fig 4
Data Fig 4
Species		Gar (Lepisosteus oculatus)			Eel (Anguilla japonica)							Asian arowana (Scleropages formosus)								denticle herring (Denticeps clupeoides)							Zebrafish (Danio rerio)							Pike (Esox lucius)						cod (Gadus morhua)						Sole (Cynoglossus semilaevis)
Genome assembly		LepOcu1 (GCF_000242695.1)			Ajp_01 (BEWY00000000.1)							fSclFor1.1 (GCF_900964775.1)								fDenClu1.1 (GCF_900700375.1)							GRCz11 (GCF_000002035.6)							Eluc_v4 (GCF_004634155.1)						gadMor3.0 (GCF_902167405.1)						Cse_v1.0 (GCF_000523025.1)
Gene symbol	Gene name	ID	Start on genome accession	End on genome accession	ID	Start on genome accession	End on genome accession		ID	Start on genome accession	End on genome accession	ID	Start on genome accession		End on genome accession	ID	Chromosome	Start on genome accession	End on genome accession	Other LG	ID	Start on genome accession	End on genome accession	ID	Start on genome accession	End on genome accession	ID	Start on genome accession	End on genome accession		ID	Start on genome accession	End on genome accession	ID	Start on genome accession	End on genome accession	ID	Start on genome accession	End on genome accession	ID	Start on genome accession	End on genome accession	ID	Start on genome accession	End on genome accession	ID	Start on genome accession	End on genome accession	ID
Sequence references		LG4	NC_023182.1		LG02	BEWY01000002.1			LG09	BEWY01000009			16	NC_041821.1		Other chromosomes	Chr 5	NC_041810.1		Other chromosomes	Chr 4	NC_041710.1		18	NC_041724.1		Chr 1	NC_007112.7			Chr 14	NC_007125.7 LG25		LG25	NC_025992.4		LG04	NC_025971.4		LG3	NC_044050.1		LG10	NC_044057.1		Chr 9	NC_024315.1		Chr 15
gria2	glutamate ionotropic receptor AMPA type subunit 2	102688092	20847160	20919274	g856	13185307	13232933		g671	10759686	10796446		108924471	8036866	8065630		108930836	6039317	6076598		114787528	28650914	28672291	114767794	7516025	7540800	170450 (a)	21331599	21409906		170451 (b)	35748343	35813618	105007598	76092	125010	105027675	8087744	8134781	115540764	4990271	5059845	115552495	13315445	13351150	103384281	18231892	18251647	103390669
pdgfc	platelet derived growth factor C	102688904	20994069	21099565	g854	13126108	13173329		g675.t1	10863547	10873337		108924448	7975025	8006354		108930808	6125998	6157032	NW_021629782.1	114774156	49406	88736	114768227	7446134	7486945					560564	35567316	35673283				105027646	7988326	8038576				115552752	13192695	13287426				103390671
glra3	glycine receptor alpha 3	102688771	67989949	68044879	g572.t1	8137656	8173252		g229.t1	2964961	2992177		108924410	3478557	3515477	Chr3 NC_041808.1	108926085	26788300	26806219		114787849	20323298	20359464				192124	38416268	38538252					105020907	6259613	6331390				115541035	4761405	4804636				103384296	18369473	18396644
tenm3	teneurin transmembrane protein 3	102698543	69271581	69543513	g531 + g534	7322959	7402421		g247 + g245	3357257	3441735		108924390	2828943	3028673	Chr3 (NC_041808.1)	108926009	27078820	27302876		114788459	21142933	21398344	114767867	7311017	7407316	30155	39580128	39777478		567508	36497230	36724486	105024497	12368303	12891217	105027618	7786790	7929471	115540411	4411217	4550192	115552380	13015622	13142159	103383880	11116930	11187691	103390675
mtnr1a	melatonin receptor 1A	107077181 (pseugogene)	70542955	70554720	present study	6712535	6735126			3936349	3946344		108924333	2391244	2411629						114788716	25036050	25062528	114767967	3461861	3473667	30667	18251338	18336878		30669	41027466	41064007	105022859	13996607	14027849	105026623	16668417	16678813	115539975	18898363	18928661				103384331	18799999	18832866
fat1	FAT atypical cadherin 1	102683584	70554873	70630104	g484 + g486	6632498	6657099		g288 + g287 + g286 + g285	3953322	4014658		108924461	2333023	2385595		108931107	10250861	10273054		114787856	25086266	25148717	114768455	3417253	3445845	406172 (a)	17374746	17524927		565591 (b)	30157814	30226842	105022856	14213807	14289778	105027018	16690767	16721726	115539974	18815168	18890059				103384332	18842029	18904710
slc7a2	solute carrier family 7 member 2	102694408	71217523	71253844					g306	4259371	4267639						108931132	10295255	10313929					114767964	19123742	19136938					494041	30368551	30390145				105026568	16781147	16807244				115552795	20636849	20657780
vps37a	VPS37A, ESCRT-I subunit	102694602	71279818	71288412	g450.t1	6087991	6136772						108924407	2074678	2079187						114788295	24148177	24153921				336368 (a)	16463079	16480213					105021025	10769972	10775612				115540280	25760541	25768778				103384118	15627653	15637988
			mtnr1b
Sequence references		LG3	NC_023181.1		LG11	BEWY01000011.1		other chromosome	Sc 185	BEWY01000204.1			Chr 10	NC_041815.1		other chromosome	Chr 25 (NC_041830.1)			other chromosome	Chr 19	NC_041725.1		6	NC_041712.1		Chr 15	NC_007126.7			Chr 10	NC_007121.7		LG01	NC_025968.4		LG07	NC_025974.4		LG16	NC_044063.1		LG07	NC_044054.1		Chr 4	NC_024310.1		Chr 19
dlg2	discs large MAGUK scaffold protein 2	102687410	7526564	7800217	g1554	24983957	25042966	LG15	g1360-g1369	18284717	18351324					Chr4NC_041809.1	108936168	17745717	17984574					114792041	3767081	4022624					497638	29272867	29710198				105011021	24103418	24362224				115546966	21588219	21719227				103395064
tenm4	teneurin transmembrane protein 4	102695127	8631851	8855374	g477 + g479 + g480	7119158	7212719	LG15	g844	9709781	9869874		108941005	6465093	6590730	Chr3 (NC_041808.1)	108926009	27078820	27302876	NW_021630105.1	114783613,	156734	226024				30156	10001466	10455485					105030996	2208610	2494439				115561068	5917198	6092251				103377885	6666743	6846418
gria4	glutamate ionotropic receptor AMPA type subunit 4	102694201	10346540	10431464	g1099	17406402	17452468		g2	4877	72926		108932417	29342817	29401879		108921470	11946248	11994672		114769524	14224392	14276948				407735 (a)	44499187	44810224	Chr21 NC_007132.7	336069	21906593	22083840	105024075	31441003	31541447	105011059	20976474	21115289	115561467	21681542	21785098	115547811	23991303	24085003	103378535	18624342	18723961	103395367
pdgfd	platelet derived growth factor D	102694666	10496303	10546382	g1094	17272981	17297787						108932118	29269472	29289895						114769692	14321183	14359830				100535718	44928395	44993079					105024074	31621692	31681637				115561380	21559191	21611382				103378536	18780584	18828214
grm5	glutamate metabotropic receptor 5	102695448	10947985	11040345	g1033	16877238	16893808		g7 + g8	287921	321841		108932228	28948227	29021244	Chr3 (NC_041808.1)	108923808	8982722	8995129		114769330	956746	1034072	114792033	14278550	14312351	100332913 (b)	43656207	43768776		568406 (a)	25219724	25268838	105024084	32134356	32216380	105026648	1701292	1735457	115561210	21165280	21227535	115547778	17676626	17698410	103378562	19058266	19128249	103395387
fat3	FAT atypical cadherin 3	102696169	11233476	11435851	g890 + g896 + g897	14605948	14664728		g5 + g4	237264	265077		108932215	27761163	27946321	Chr3 (NC_041808.1)		9028642	9055675		114769548	540938	640711	114792104	14328024	14373299	569256	40665341	40991082		568600	25087521	25205137	109614616	28809516	28968428	105026649	1782331	1935013	115561496	24522037	24675841	115547087	17715346	17783813	103377717	2709208	2836346	103395403
mtnr1b	melatonin receptor 1B	102696369	11456894	11485471		14685028	14708832		g3	217072	225596		108932295	27968826	28002033		108923731	12068368	12079226					114792819	14382228	14396331	30669 (ba)	41027466	41064007		30668 (b)	25035459	25069155	105026906	29037230	29077168	105026650	1959654	2000323	115528901	24437460	24484578	115547967	17786327	17804662	103377716 (b)	2843477	2861386	103395389
vstm5	V-set and transmembrane domain containing 5	102688023	11822626	11829664	g1169	14971920	14973531						108932095	28266081	28270144												100334955	448022	452574					105014937	26567508	26578152				115560813	7321979	7326959				103377940	8084607	8088260
		mtnr1c
Sequence references		LG07	NC_023185.1		LG15	BEWY01000015			LG08	BEWY01000008		other chromosome	Chr 14	NC_041819.1			Chr13	NC_041818.1			6	NC_041712.1		18	NC_041724.1		Chr 5	NC_007116.7			Chr 14	NC_007125.7		LG07	NC_025974.4		LG04	NC_025971.4		LG07	NC_044054.1		LG10	NC_044057.1		Chr 19	NC_024325.1		Chr 15
gria3	glutamate ionotropic receptor AMPA type subunit 3	102684137	38690221	38824926	g1959	31288968	31325551		g1936	31660208	31751337	Chr4 C_041809.1	108934327	29374334	29447374		108925441	7077867	7186151		114793105	18600810	18671783	114767758	19549068	19630005	170452 (a)	23352348	23429545		368416 (b)	12536083	12837200	105025980	30588641	30713247	105025636	21464025	21580997	115546637	31091878	31153171	115552523	17780912	17864557	103395443	13952250	14007700	103391157
stag2	stromal antigen 2	102684850	38952303	38993495					g1944 + g1945	31826190	31851139	Chr4 C_041809.1	108934393	29307018	29329577		108925404	7249868	7283530		114792244	18704287	18715314				567168 (a)	23488055	23517811		560751 (b)	28486202	28527421	105025982	30769468	30790127	105024401	20257226	20279555				115552149	21504748	21527442	103395545	15403045	15420186	103391381
tenm1	teneurin transmembrane protein 1	102685397	39019312	39361428	g1870	28882246	28905667						108919988	15237209	15381151		108925316	4102209	4365668		114792007	18135102	18300149	114768018	9300699	9480052	563094	21294520	21607665					105026962	31931398	32212210							115552041	21047610	21191074				103391364
mtnr1c	melatonin receptor type 1C	102688516	42005457	42079496	g1909	30127119	30155744		join(15545151..15545349,15560695..15561560)	15545113	15561595		108931013	17398507	17442974		108928504	2753158	2754055		114791974	10610395	10640561	114767787	9004332	9017155	30661	22633188	22665856								105026775	10250598	10287054				115552386	17703445	17714399				103391117
vma21	VMA21, vacuolar ATPase assembly factor	102688719	42225023	42232475	g1908	30079008	30090754		g1180	15601450	15603565						108929317	2775522	2780281		114791976	10643357	10649640	114767788	9023290	9024720	100307085	22677786	22684017					105025035	33582368	33592781	105026155	10317092	10318937				115552662	17718999	17720883				103391118
npas2	PAS domain containing repressor 2	102683804	42242556	42328393	g1907	29995340	30021809		g1181	15635886	15649606		108931035	17160645	17227171		108929636	2796642	2880307		114791932	10653770	10702258				352934	22707909	22833042					105025034	33528820	33575576				115547188	31634529	31663301				103395294	11460338	11470108
nlgn3	neuroligin 3	102689323	43053422	43186615					g1929	31175155	31323723	Chr4 C_041809.1	108934200	29541439	29672367		108925496	6573305	6773138		114791834	18586085	18597407	114767922	18527483	18648792	567415 (b)	23285572	23351295		562702 (a)	14225010	14534459	105026007	30511967	30544702	105025657	21138837	21281987	115546900	31051961	31065216	115552671	17945826	18070692	103395437	13921173	13941509	103391156
nox1	NADPH oxidase 1	102698419	47723809	47746403	g1811	27586144	27592113										108922939	24354552	24362502					114768097	12208172	12215107					555604	41345043	41361847				105029820	1466987	1479550				115552316	19065833	19072532				103390571
		mtnr1d / mtnr1al
Sequence references		LG6	NC_023184.1		LG08	BEWY01000008			LG15	BEWY01000015			Chr13	NC_041818.1		Chr 4	NC_041809.1				18	NC_041724.1		6	NC_041712.1		Chr 14	NC_007125.7			Chr 21	NC_007132.7		LG04	NC_025971.4		LG07	NC_025974.4		LG10	NC_044057.1		LG07	NC_044054.1		Chr 15	NC_024321.1		Chr 19
gria1	glutamate receptor 1-like	102693889	23338191	23419685	g150 + g159	1508815	1579194						108936848	18235560	18294665		108934427	35271631	35334782	NW_021630083.1	114782425	496097	507018	114791862	6539978	6591599	798689 (a)	34130584	34276608		403044 (b)	26152332	26250748	105007042	19446463	19552415	105025957	4037529	4101859	115552625	22209159	22272566	115547812	25370904	25425697	103391390	19286994	19331653	103395681
lars	leucyl-tRNA synthetase	102692002	27699526	27717901					g2200	34853358	34868649		108936834	16853407	16866626									114792917	20185435	20200683					569778	41028669	41070068				105011234	6091247	6112948				115546944	11894698	11920161				103394851
tenm2	teneurin transmembrane protein 2	102695531	29941027	30355318	g199 + g206	2295522	2439923						108936769	18709616	18922563		108934151	34772214	35044869		114767877	9839101	10191957	114791841	6279329	6454780	563197	28860428	29419701		568845	31434262	32007974	105026267	18609812	18625538	105011310	4267045	4461107	115552057	21571631	21677389				103391380	18527660	18651166
glra1	glycine receptor alpha 1	102684263	34581412	34636226	g2440	44597867	44646713						108922912	27948069	27999800						114767994	8702720	8735170				30676	25816841	25906104					105030026	22623807	22676682				115552815	24406672	24463833				103391091	12961064	13026959
mtnr1d	melatonin receptor type 1A-like	102685528	34779583	34791307		44452885	44463986						108923012	27854917	27863843						114767993	8643879	8648290				30660	26075857	26094086					105030033	22520545	22525099				115552858	24536218	24558267				103391067	12195249	12207607
fat2	FAT atypical cadherin 2	102694414	34798744	34857143	g2432	44400069	44439405						108923067	27799926	27843132						114767887	8597085	8638188				568468	26103330	26177148					105030032	22463142	22508687				115552654	24562252	24617015				103391068	12215539	12282043
ccdc69	coiled-coil domain containing 69	102694806	34898992	34910650	g2431	44344176	44379388														114768170	8557617	8569245				794166	26247541	26268180					105026203	22385391	22396511				115552463	23694079	23708958				103391072	12376592	12392450
nrg2	neuregulin 2	102693295	40406347	40709154					g1042.t1 + g1034.t1	13439350	13544919		108922971	21242409	21294174		108934070	36205284	36306775	NW_021630083.1	114782427	452022	472033	114791888	5570801	5644506	100270726 (b)	8274118	8437933		100006951 (a)	28554291	28737321	105026741	17439956	17479727	105010904	40760300	40859328	115552782	6103870	6148839	115546744	13311660	13397638	103391295	16877389	16917155	103395784
[truncated: 8 more columns]

## Sheet: Data Fig 5 - Data Fig 5
Data Fig 5
Tetrad	Gene start	Gene end	Ensembl reference	Gene symbol	Gene name
15	29	30	ENSGT00390000000973	FAM193	family with sequence similarity 193
15	60	61	ENSGT00670000097650.B	IRF	interferon regulatory factor
15	72	73	ENSGT00660000095277	TENM	teneurin transmembrane protein
15	75	76	ENSGT00590000082809.B	GRIA	glutamate ionotropic receptor AMPA type
15	77	78	ENSGT00550000074453	GLR	glycine receptor
15	123	124	ENSGT00440000033318	MTNR	melatonin receptor
15	126	127	ENSGT00690000101639.A.a	FAT1/FAT2	FAT atypical cadherin
